# Supplementary material for: The Risk of Invasive Pneumococcal Disease Differs between Risk Groups in Norway Following Widespread Use of the 13-Valent Pneumococcal Vaccine in Children
Source: Microorganisms. 2021 Aug 20;9(8):1774. doi: 10.3390/microorganisms9081774 (PMC8398338; doi:10.3390/microorganisms9081774)
Supplement: Supplementary file 1 [file microorganisms-09-01774-s001.zip]

Archive with 1 entries (1 files):
- microorganisms-1303867-supplementary.pdf
